# Supplementary material for: Differential clinicopathological and molecular features within late-onset colorectal cancer according to tumor location
Source: Oncotarget. 2018 Feb 15;9(20):15302–11. doi: 10.18632/oncotarget.24502 (PMC5880605; doi:10.18632/oncotarget.24502)
Supplement: Supplementary file 3 [file oncotarget-09-15302-s003.xlsx]

## Sheet: Sheet1
Supplementary Table 3: Most frequent altered chromosomal regions for right colon cancers and the correlative cancer genes codified within.
Chromosome	start	end	Size (Mb)	Cytoband		%	Putative Cancer Genes
chr1	55892652	61673319	5.780.667	p32.3	p31.3	49	C1orf168	JUN
chr1	69425850	84171591	14.745.741	p31.2	p31.1	49	PTGFR	FUBP1	LPHN2	LRRC7	LRRIQ3	ST6GALNAC3
chr1	95899409	108082787	12.183.378	p21.3	p13.3	49	AMY2B	COL11A1	DPYD	SNX7
chr2	2418445	7582007	5.163.562	p25.3	p25.1	49	ALLC
chr2	122955884	126106393	3.150.509	q14.3	q14.3	49	CNTNAP5
chr2	137011129	138861891	1.850.762	q22.1	q22.1	49	THSD7B
chr3	68410450	70836382	2.425.932	p14.1	p13	49	MITF
chr4	9512664	23853451	14.340.787	p16.1	p15.2	49	DRD5	PROM1	SLIT2
chr4	182775511	190873748	8.098.237	q34.3	q35.2	49	IRF2	FAT1
chr7	5417898	6836169	1.418.271	p22.1	p22.1	49	ACTB	PMS2
chr7	50952318	57692139	6.739.821	p12.1	p11.2	49	EGFR
chr7	62090815	77265055	15.174.240	q11.21	q11.23	57	ASL	ELN	GTF2I	HIP1	SBDS
chr7	91140574	130980197	39.839.623	q21.2	q32.3	57	CALCR	CDK6	COL1A2	DYNC1I1	SLC26A3	EPHB4	GRM8
							MET	PIK3CG	PPP1R3A	RELN	SMO	ZAN	WNT2
							TRRAP	DOCK4	AKAP9	POT1	LRRN3	PPP1R9A	PVRIG
							ASB15	SAMD9L	CDHR3
chr7	137350677	142671324	5.320.647	q33	q34	49	BRAF	KEL	TRIM24	TRPV6	TRPV5	KIAA1549	CREB3L2
chr8	121148779	129135492	7.986.713	q24.12	q24.21	49	MYC	NDUFB9	ZHX2	FBXO32	ZNF572
chr9	38959653	40190968	1.231.315	p13.1	p13.1	49	CNTNAP3
chr9	44667132	47091609	2.424.477	p11.2	p11.2	49
chr9	65519072	67271885	1.752.813	q12	q13	51
chr9	65911131	69472934	3.561.803	q13	q21.11	49
chr15	84430781	96400164	11.969.383	q25.2	q26.2	49	ANPEP	BLM	CHD2	IDH2	NTRK3	AKAP13	CRTC3
chr16	14808367	18243805	3.435.438	p13.11	p12.3	49	PDXDC1	MYH11
chr18	1165145	8277946	7.112.801	p11.32	p11.23	51	NDC80	EPB41L3	ARHGAP28
chr18	10196166	11578663	1.382.497	p11.22	p11.21	49	PIEZO2
chr18	20587534	41186022	20.598.488	q11.2	q12.3	49	DSC1	DSC3	DSG1	DTNA	RIT2	SS18	SYT4
							ZNF521	CELF4	DSG4	CCDC178
chr18	47144818	74086141	26.941.323	q21.1	q23	54	BCL2	DCC	KDSR	SMAD4	MALT1	RTTN	CDH19
							CCDC102B
chr18	71245974	73953871	2.707.897	q22.3	q23	57
chr20	29306527	36196758	6.890.231	q11.1	q11.23	51	SAMHD1	ITCH	ASXL1
chr20	38995847	51986015	12.990.168	q12	q13.2	49	PLCG1	PTPN1	SDC4	SEMG1	TOP1	MAFB
							PTPRT	CHD6	PARD6B	ZSWIM3
Green: gained region. Red: lost region.
