# Supplementary material for: Differential clinicopathological and molecular features within late-onset colorectal cancer according to tumor location
Source: Oncotarget. 2018 Feb 15;9(20):15302–11. doi: 10.18632/oncotarget.24502 (PMC5880605; doi:10.18632/oncotarget.24502)
Supplement: Supplementary file 4 [file oncotarget-09-15302-s004.xlsx]

## Sheet: Sheet1
Supplementary Table 4: Most frequent altered chromosomal regions for left colon cancers and the correlative cancer genes codified within.
Chromosome	start	End	Size ( Mb)	Cytoband		%	Putative Cancer Genes
chr1	142613630	148113155	5499525	q21.1	q21.2	32	BCL9	PRKAB2	PDE4DIP	TXNIP	PPIAL4G
chr4	59081763	66882418	7800655	q12	q13.2	32	EPHA5	LPHN3
chr5	3747463	6342605	2595142	p15.33	p15.31	32	ADAMTS16
chr7	4515129	6553130	2038001	p22.1	p22.1	32	ACTB	PMS2	RADIL
chr7	71651798	76104453	4452655	q11.22	q11.23	32	ELN	GTF2I	HIP1
chr7	72382850	73733199	1350349	q11.23	q11.23	37	ELN
chr8	13414548	16257099	2842551	p22	p22	32	MSR1
chr10	44381441	50540181	615874	q11.21	q11.23	32
chr10	124075913	133241192	9165279	q26.13	q26.3	32	MKI67
chr10	130054090	133180566	3126476	q26.2	q26.3	37
chr14	19359937	48865506	29505569	q11.2	q21.3	32	FOXA1	NFKBIA	OXA1L	PNN	PRKD1	NKX2-1	AKAP6
							METTL3	CCNB1IP1	CDH24	OR4K1	FSCB	AJUBA	OR4K14	OR4L1	LRFN5
chr14	52878184	101011374	4813319	q22.1	q32.2	32	ZFP36L1	CHGA	KTN1	MAX	MAP3K9	MNAT1	SERPINA1	RAD51B	TSHR
							TCL1A	TRIP11	NRXN3	GOLGA5	GPHN	SYNE2	DICER1	BCL11B	SERPINA12
							SYNE3
chr14	96219204	98173516	1954312	q32.13	q32.2	37
chr16	21929145	31417169	9488024	p12.2	p11.2	32	FUS	PRKCB	RBBP6	SRCAP	IL21R	PALB2
chr16	61558807	63864873	2306066	q21	q21	32
chr18	32028581	33572146	1543565	q12.1	q12.2	32	DTNA
chr18	43687689	47514166	3826477	q21.1	q21.1	32	SMAD2	CTIF
chr18	66280890	74268387	7987497	q22.1	q23	32	CCDC102B	RTTN
chr20	26123384	37159651	11036267	q11.1	q11.23	32	SAMHD1	ITCH	ASXL1
chr20	38995847	62364287	2336844	q12	q13.33	32	GNAS	PLCG1	PTPN1	SDC4	SEMG1	TOP1	MAFB	PTPRT	SS18L1
							CHD6	PARD6B	HELZ2	ZNF831	ZSWIM3
Green: gained region. Red: lost region.
