# Supplementary material for: Differential clinicopathological and molecular features within late-onset colorectal cancer according to tumor location
Source: Oncotarget. 2018 Feb 15;9(20):15302–11. doi: 10.18632/oncotarget.24502 (PMC5880605; doi:10.18632/oncotarget.24502)
Supplement: Supplementary file 5 [file oncotarget-09-15302-s005.xlsx]

## Sheet: Sheet1
Supplementary Table 5: Most frequent altered chromosomal regions for rectal cancers and the correlative cancer genes codified within.
Chromosome	start	End	Size (MB)	Cytoband		%	Putative Cancer Genes
chr1	1880002	4191710	2311708	p36.33	p36.32	38	PLCH2	TNFRSF14	PRDM16
chr1	4192065	5484982	1292917	p36.32	p36.31	41	AJAP1
chr1	17084364	18840944	1756580	p36.13	p36.13	38	SDHB
chr1	29503415	33638577	4135162	p35.3	p35.1	38	LCK
chr1	47999959	50447745	2447786	p33	p33	38
chr1	55764589	83780440	28015851	p32.3	p31.1	38	JAK1	JUN	PTGFR	FUBP1	LPHN2	LRRC7
							LRRIQ3	C1orf168	ST6GALNAC3
chr1	95481887	108369800	12887913	p21.3	p13.3	38	AMY2B	COL11A1	DPYD	SNX7
chr1	144111318	148113096	4001778	q21.1	q21.2	38	BCL9	PRKAB2	PDE4DIP	TXNIP
chr2	58828224	59835518	1007294	p16.1	p16.1	38
chr3	49879	3889747	3839868	p26.3	p26.2	38
chr3	4001764	8679354	4677590	p26.1	p26.1	38
chr3	70343948	87101134	16757186	p13	p12.1	38	FOXP1	PDZRN3	ROBO2
chr3	89019019	90192588	1173569	p11.1	p11.1	38	EPHA3
chr4	8984699	11197004	2212305	p16.1	p16.1	38	DRD5
chr4	10221289	37042504	26821215	p16.1	p14	44	PROM1	SLIT2	SLC34A2
chr5	2431217	8887911	6456694	p15.33	p15.31	41
chr5	68783082	72728978	3945896	q13.2	q13.2	38
chr5	132658439	136775117	4116678	q31.1	q31.2	38	SLC25A48
chr7	55714841	57692080	1977239	p11.2	p11.2	38
chr7	63963961	66455776	2491815	q11.21	q11.21	41	ASL
chr7	72110680	76104394	3993714	q11.22	q11.23	50	ELN	GTF2I	HIP1
chr7	98523913	102064180	3540267	q22.1	q22.1	41	PVRIG	ZAN	EPHB4
chr9	38987299	40190909	1203610	p13.1	p13.1	41	CNTNAP3
chr9	40204436	47091550	6887114	p13.1	p11.2	38
chr9	65299860	67632306	2332446	q12	q13	38
chr13	71979664	75296405	3316741	q21.33	q22.1	38	DACH1	DIS3	KLF5
chr13	97380118	110179862	12799744	q32.1	q33.3	38	SLC15A1	GPR183	NALCN	ERCC5
chr13	111695495	113271011	1575516	q34	q34	38
chr16	14778570	33152127	18373557	p13.12	p11.2	38	FUS	MYH11	PRKCB	RBBP6	SRCAP	PDXDC1	IL21R
							DNAH3	PALB2	ACSM1	CLEC19A
chr18	34123146	41149054	7025908	q12.2	q12.3	38	CELF4	RIT2	SYT4
chr18	61249261	69776374	8527113	q21.33	q22.3	38	CDH19	CCDC102B	RTTN
chr19	6404197	19922307	13518110	p13.3	p13.11	44	C3	CALR	CD70	DNM2	DNMT1	JAK3	LYL1	NOTCH3
							PRKACA	SLC1A6	SMARCA4	TPM4	ELL	KHSRP	S1PR2	KEAP1
							AKAP8	KLF2	LPHN1	CRTC1	BRD4	BABAM1	PODNL1	PRAM1
							MUC16	OR1M1	CYP4F22	ZNF844	MEF2B
chr19	54683542	63782889	9099347	q13.42	q13.43	41	LILRB1	U2AF2	ZIM2	USP29	BRSK1	NLRP5	ZNF497
chr20	3058172	4945103	1886931	p13	p13	38	SIGLEC1
chr20	25619417	29306527	3687110	p11.1	q11.1	44
chr20	29341712	35366496	6024784	q11.1	q11.23	47	ASXL1	ITCH
chr20	35906181	37143261	1237080	q11.23	q11.23	38
chr20	39024111	41280331	2256220	q12	q12	38	PLCG1	TOP1	MAFB	CHD6
chr20	41320639	46472641	5152002	q12	q13.13	41	SDC4	SEMG1	ZSWIM3
chr20	46480151	50091116	3610965	q13.13	q13.2	44
chr20	50306601	60143561	9836960	q13.2	q13.33	38	GNAS	ZNF831
chr22	18961119	49540576	30579457	q11.21	q13.33	38	BCR	EP300	EWSR1	MCHR1	MN1	MYH9	NF2	PDGFB
							PI4KA	SEPT5	MAPK1	SMARCB1	XBP1	LZTR1	CLTCL1	CHEK2
							PATZ1	SMC1B	CARD10	MKL1	KREMEN1	ZNRF3	MYO18B	PIK3IP1
Green: gained region. Red: lost region.
